# Supplementary material for: Developmental Morphology, Physiology, and Molecular Basis of the Pentagram Fruit of Averrhoa carambola
Source: Plants (Basel). 2024 Sep 26;13(19):2696. doi: 10.3390/plants13192696 (PMC11478451; doi:10.3390/plants13192696)
Supplement: Supplementary file 1 [file plants-13-02696-s001.zip]

Archive with 1 entries (1 files):
- plants-3192967-supplementary.pdf
